# Supplementary material for: A genome-wide association study of a rage-related misophonia symptom and the genetic link with audiological traits, psychiatric disorders, and personality
Source: Front Neurosci. 2023 Jan 24;16:971752. doi: 10.3389/fnins.2022.971752 (PMC9902885; doi:10.3389/fnins.2022.971752)
Supplement: Supplementary file 3 [file Table_1.xlsx]

## Sheet: S1 Source data
Supplementary table 1: source GWAS used in the analyses
Disorder	Abbreviation corrplot/lineplot	Abbreviation clusterplot	#Cases	#Controls	Total	Observed Prevalence*	Observed SNP heritability (SE)	References
Misophonia	MIS	MIS	17606	63001	80607	0.28	0.1504 (0.0143)	(Fayzullina et al., 2015)
Hearing problems with background noise	Backgr Noise	Backgr Noise	125089	205670	330759	0.378	0.0826 (0.0039)	http://www.nealelab.is/uk-biobank/
Current Tinnitus with good hearing	Tinn (Good)	Tinn (Good)			93108		0.0549 (0.0061)	n/a†
Current Tinnitus	Curr Tinn	Curr Tinn	45810	199181	244991	0.187	0.135 (0.0095)	n/a†
Ever Tinnitus	Ever Tinn	Ever Tinn	71772	173219	244991	0.293	0.1008 (0.0072)	n/a†
Hearing Aid User	Hearing Aid	Hear Aid	20355	369692	390047	0.052	0.0716 (0.0091)	n/a†
Hearing Problems	Hearing Probl.	Hear Probl	84839	239139	323978	0.262	0.0747 (0.0041)	n/a†
Hearing test left	SNR Left	SNR Left	1251	243200	244451		0.4923 (0.0898)	n/a†
Hearing test right	SNR Right	SNR Right	1420	243031	244451		0.375 (0.0791)	n/a†
Loud Music Exposure	Loud Music Exp	Loud Mus.	28762	216539	245301	0.117	0.0328 (0.0035)	n/a†
Attention Deficit/Hyperactivity Disorder	ADHD	ADHD	20183	35191	55374	0.028	0.1771 (0.0113)	(Demontis et al., 2019)
Alcohol Dependence	Alc Dep	Alc Dep	11569	34999	46568	0.248	0.1798 (0.0321)	(Walters et al., 2018)
Anorexia Nervosa	Anorexia	AN	16992	55525	72517	0.006	0.1261 (0.0083)	(Watson et al., 2019)
Anxiety and related disorders	Anxiety	Anx	7016	14745	21761	0.036	0.0754 (0.0285)	(Otowa et al., 2016)
Autism Spectrum Disorder	ASD	ASD	18381	27969	46350	0.007	0.1029 (0.0088)	(Grove et al., 2019)
Bipolar Disorder	BIP	BIP	20352	31358	51710	0.01	0.2018 (0.0099)	(Stahl et al., 2019)
Major Depressive Disorder	MDD	MDD	127552	233763	361315	0.17	0.0846 (0.0035)	Howard et al. (2019)
Obsessive Compulsive Disorder	OCD	OCD	2688	7037	9725	0.015	0.2472 (0.0383)	(IOCDF and OCGAS consortia et al., 2018)
Post Traumatic Stress Disorder	PTSD	PTSD	23212	151447	174659	0.011	0.0208 (0.0037)	(Nievergelt et al., 2019)
Schizophrenia	SCZ	SCZ	67390	67390	134780	0.01	0.1832 (0.0068)	The Schizophrenia Working Group of the Psychiatric Genomics Consortium (2020)
Tourette's Syndrome	TS	TS	4819	9488	14307	0.01	0.2227 (0.0255)	Yu et al. (2019)
Aggression	Aggression	Aggr			18988		0.0515 (0.0246)	Pappa et al. (2015)
Alcohol Quantity	Alc Quant	Alc Quan			112117		0.0798 (0.0061)	Clarke et al. (2017)
Drinks per week	Drink Week	Drink Week			941280		0.0492 (0.0023)	Liu et al. (2019)
Friendship Satisfaction	Friend Sat	Friend Sat			110118		0.0613 (0.0049)	http://www.nealelab.is/uk-biobank/
Guilty feelings	Guilt	Guilt	158898	415122	574020	0.277	0.0904 (0.0037)	http://www.nealelab.is/uk-biobank/
Happiness	Happiness	Happ.			245445		0.061 (0.0043)	http://www.nealelab.is/uk-biobank/
Irritability	Irritability	Irrit.	90282	232386	322668	0.28	0.1204 (0.0075)	http://www.nealelab.is/uk-biobank/
Loneliness	Loneliness	Loneliness	81011	367945	448956	0.18	0.0383 (0.0021)	http://www.nealelab.is/uk-biobank/
Miserableness	Miserable	Miserable	235072	339563	574635	0.409	0.0992 (0.0043)	http://www.nealelab.is/uk-biobank/
Suffer from 'nerves'	Nerves	Nerves	112811	461822	574633	0.196	0.09 (0.005)	http://www.nealelab.is/uk-biobank/
Neuroticism score	Neuroticism	Neurot.			168105		0.0958 (0.0078)	http://www.nealelab.is/uk-biobank/
Sensitivity/hurt feelings	Sensitivity	Sens	182340	145492	327832	0.556	0.0981 (0.0051)	http://www.nealelab.is/uk-biobank/
Sleeplessness/insomnia	Insomnia	Insomn.			360738		0.0646 (0.0027)	http://www.nealelab.is/uk-biobank/
Tense/'highly strung'	Tense	Tense	56012	271220	327232	0.171	0.1226 (0.0067)	http://www.nealelab.is/uk-biobank/
Worrier/anxious feelings	Worrier	Worry	186559	142158	328717	0.568	0.1245 (0.0076)	http://www.nealelab.is/uk-biobank/
Alzheimers	Alzheimer	Alzh	71880	383378	455258	0.055	0.0554 (0.0128)	Jansen et al. (2019)
Crohn’s Disease	Crohn's	Crohn			59957	0.032	0.4491 (0.0412)	De Lange et al. (2017)
Educational Attainment	Education	Educ.			1131881		0.0762 (0.0021)	Lee et al., 2018
Epilepsy	Epilepsy	Epilep	15212	29677	44889	0.007	0.4784 (0.046)	The International League Against Epilepsy Consortium on Complex Epilepsies (2018)
Mean Insula Surface	Ins Surf	Ins Surf			22824		0.2921 (0.0286)	Hofer et al. (2019)
Mean Insula Thickness	Ins Thick	Ins Thick			22824		0.1066 (0.0185)	Hofer et al. (2019)
Parkinsons	Parkinson	Park.Dis	56306	1417791	1474097	0.06	0.0184 (0.0019)	Nalls et al. (2019)
Townsend deprivation index at recruitment	Townsend	Towns.			336798		0.0355 (0.002)	http://www.nealelab.is/uk-biobank/
Note. †GWAS performed by the authors (see methods). *Prevalence of the disorder/trait not available for ordinal and quantitative scaled variables.

## Sheet: S2 eQTL Tissues FUMA
eQTLgen
eQTLgen cis-eQTL
eQTLgen trans-eQTL
BRAINEAC
Cerebellar cortex
Frontal cortex
Hippocampus
Inferior olivar nucleus (sub-dissected from the medulla)
Occiptal cortex
Putamen (at the level of the anterior commisure)
Substantia nigra
Temporal cortex
Thalamus (at the level of the lateral geniculate nucleus)
Intralobular white matter
Averaged expression of 10 brain regions
GTEx v8
GTEx Brain Amygdala
GTEx Brain Anterior cingulate cortex BA24
GTEx Brain Caudate basal ganglia
GTEx Brain Cerebellar hemisphere
GTEx Brain Cerebellum
GTEx Brain Cortex
GTEx Brain Frontal cortex BA9
GTEx Brain Hippocampus
GTEx Brain Hypothalamus
GTEx Brain Nucleus accumbens basal ganglia
GTEx Brain Putamen basal ganglia
GTEx Brain Spinal cord cervical c-1
GTEx Brain Substantia nigra

## Sheet: S3 FUMA results SNPs in LD
Table S3. FUMA results: GWAS catalog lookup SNPs in LD with the two regional top SNPs on chromosomes 1 and 5.
Indep. Sign. SNP	chr	bp	catalogued snp	Trait	InitialN	ReplicationN	Region	ReportedGene	MappedGene	SNP_ID_cur	Context	RiskAF	P	Pmlog	Ptext	OrBeta	95CI	Platform	CNV	PMID	FirstAuth	Date	Journal	Link	Study
Chromosome 1 LD block (rs7522520)
rs7522520	1	73720577	rs4650206	Age of smoking initiation (MTAG)	up to 931,815 European ancestry individuals	NA	1p31.1	NR	RN7SKP19 - LINC01360	4650206	intergenic_variant	0.488	5e-16	15.301		0.0118597	[0.009-0.0147] unit decrease	NR [9732723] (imputed)	N	30643251	Liu M	2019-01-14	Nat Genet	www.ncbi.nlm.nih.gov/pubmed/30643251	Association studies of up to 1.2 million individuals yield new insights into the genetic etiology of tobacco and alcohol use.
rs7522520	1	73768022	rs12023347	Anxiety	175,163 European ancestry individuals, 24,448 African American individuals	NA	1p31.1	LRRIQ3, LINC01360	NA - LINC01360	12023347	intergenic_variant	NR	9e-09	8.04576	(EA)	NA		Affymetrix [at least 723305] (imputed)	N	31906708	Levey DF	2020-01-07	Am J Psychiatry	www.ncbi.nlm.nih.gov/pubmed/31906708	Reproducible Genetic Risk Loci for Anxiety: Results From ∼200,000 Participants in the Million Veteran Program.
rs7522520	1	73814159	rs10789368	Attention deficit hyperactivity disorder (MTAG)	at least 19,099 European ancestry cases, at least 34,194 European ancestry controls	2,726 European ancestry cases, 16,299 European ancestry controls	1p31.1	NR	LINC01360	10789368	non_coding_transcript_exon_variant	0.5467	1e-09	9		0.0733748	[0.05-0.097] unit increase	NR [NR]	N	33479212	Yao X	2021-01-21	Transl Psychiatry	www.ncbi.nlm.nih.gov/pubmed/33479212	Integrative analysis of genome-wide association studies identifies novel loci associated with neuropsychiatric disorders.
rs7522520	1	73814159	rs10789368	Attention deficit hyperactivity disorder (MTAG)	61,421 individuals	NA	1p31.1	NR	LINC01360	10789368	non_coding_transcript exon_variant		1e-08	8		NA		NR [520857]	N	32606422	Wu Y	2020-06-30	Transl Psychiatry	www.ncbi.nlm.nih.gov/pubmed/32606422	Multi-trait analysis for genome-wide association study of five psychiatric disorders.
rs7522520	1	73749283	rs11210195	Autism spectrum disorder or schizophrenia	schizophrenia cases and controls (see Ripke, 2014), up to 6,197 European ancestry ASD cases, up to 7,377 European ancestry controls, up to 1,190 ASD cases, up to 1,190 controls	NA	1p31.1	LINC01360	RN7SKP19 - LINC01360	11210195	intergenic_variant		4e-09	8.39794		1.06383	[1.04-1.08]	Affymetrix, Illumina [NR]	N	28540026	Anney RJL	2017-05-22	Mol Autism	www.ncbi.nlm.nih.gov/pubmed/28540026	Meta-analysis of GWAS of over 16,000 individuals with autism spectrum disorder highlights a novel locus at 10q24.32 and a significant overlap with schizophrenia.
rs7522520	1	73725998	rs12136984	Bipolar disorder (MTAG)	at least 20,352 European ancestry cases, at least 31,358 European ancestry controls	NA	1p31.1	NR	RN7SKP19 - LINC01360	12136984	intergenic_variant	0.4662	5e-09	8.30103		0.0638136	[0.042-0.085] unit decrease	NR [NR]	N	33479212	Yao X	2021-01-21	Transl Psychiatry	www.ncbi.nlm.nih.gov/pubmed/33479212	Integrative analysis of genome-wide association studies identifies novel loci associated with neuropsychiatric disorders.
rs7522520	1	73668836	rs10890020	Depression	118,811 European ancestry cases, 327,427 European ancestry controls, 127,552 cases, 233,763 controls	414,055 European ancestry cases, 892,299 European ancestry controls	1p31.1	NR	RN7SKP19 - NA	10890020	intergenic_variant	0.4844	3e-34	33.5229		1.02669	[1.02-1.03]	NR [8098588] (imputed)	N	30718901	Howard DM	2019-02-04	Nat Neurosci	www.ncbi.nlm.nih.gov/pubmed/30718901	Genome-wide meta-analysis of depression identifies 102 independent variants and highlights the importance of the prefrontal brain regions.
rs7522520	1	73664022	rs6424532	Depression (broad)	113,769 British ancestry cases, 208,811 British ancestry controls	NA	1p31.1	NR	RN7SKP19 - NA	6424532	intergenic_variant	0.4856	4e-08	7.39794		0.0065	[0.0041-0.0089] unit increase	NR [7666894] (imputed)	N	29662059	Howard DM	2018-04-16	Nat Commun	www.ncbi.nlm.nih.gov/pubmed/29662059	Genome-wide association study of depression phenotypes in UK Biobank identifies variants in excitatory synaptic pathways.
rs7522520	1	73516572	rs11210111	Depression (broad)	113,769 British ancestry cases, 208,811 British ancestry controls	NA	1p31.1	NR	NA - KRT8P21	11210111	intergenic_variant	0.4617	5e-08	7.30103		0.0064	[0.004-0.0088] unit decrease	NR [7666894] (imputed)	N	29662059	Howard DM	2018-04-16	Nat Commun	www.ncbi.nlm.nih.gov/pubmed/29662059	Genome-wide association study of depression phenotypes in UK Biobank identifies variants in excitatory synaptic pathways.
rs7522520	1	73715233	rs11210187	Depressive symptoms	1,067,913 European ancestry individuals	228,033 European ancestry individuals	1p31.1	NR	RN7SKP19 - LINC01360	11210187	intergenic_variant	0.496047	2e-12	11.699		0.00906898	[0.0065-0.0116] unit increase	NR [NR]	N	30643256	Baselmans BML	2019-01-14	Nat Genet	www.ncbi.nlm.nih.gov/pubmed/30643256	Multivariate genome-wide analyses of the well-being spectrum.
rs7522520	1	73446704	rs12724536	Depressive symptoms	1,067,913 European ancestry individuals	228,033 European ancestry individuals	1p31.1	NR		12724536	intergenic_variant	0.52151	5e-12	11.301		0.00871436	[0.0062-0.0112] unit increase	NR [NR]	N	30643256	Baselmans BML	2019-01-14	Nat Genet	www.ncbi.nlm.nih.gov/pubmed/30643256	Multivariate genome-wide analyses of the well-being spectrum.
rs7522520	1	73736562	rs4571923	Depressive symptoms (MTAG)	955,012 individuals	NA	1p31.1	NR	RN7SKP19 - LINC01360	4571923	intergenic_variant		4e-11	10.3979		NA		NR [520857]	N	32606422	Wu Y	2020-06-30	Transl Psychiatry	www.ncbi.nlm.nih.gov/pubmed/32606422	Multi-trait analysis for genome-wide association study of five psychiatric disorders.
rs7522520	1	73725998	rs12136984	Major depressive disorder (MTAG)	at least 170,756 European ancestry cases, at least 329,443 European ancestry controls	NA	1p31.1	NR	RN7SKP19 - LINC01360	12136984	intergenic_variant	0.5108	9e-15	14.0458		0.0320598	[0.024-0.04] unit decrease	NR [NR]	N	33479212	Yao X	2021-01-21	Transl Psychiatry	www.ncbi.nlm.nih.gov/pubmed/33479212	Integrative analysis of genome-wide association studies identifies novel loci associated with neuropsychiatric disorders.
rs7522520	1	73868386	rs1923243	Migraine	53,109 European ancestry cases, 230,876 European ancestry controls	NA	1p31.1	LRRIQ3	LINC01360 - NA	1923243	intergenic_variant	NR	2e-10	9.69897		1.049	[1.034-1.065]	Illumina [13763073] (imputed)	N	27182965	Pickrell JK	2016-05-16	Nat Genet	www.ncbi.nlm.nih.gov/pubmed/27182965	Detection and interpretation of shared genetic influences on 42 human traits.
rs7522520	1	73899742	rs1572668	Migraine	59,674 European ancestry cases, 316,078 European ancestry controls	NA	1p31.1	Intergenic	LINC01360 - NA	1572668	intergenic_variant	0.48	2e-08	7.69897		1.04	[1.02-1.05]	Affymetrix, Illumina, Perlegen [8094889] (imputed)	N	27322543	Gormley P	2016-06-20	Nat Genet	www.ncbi.nlm.nih.gov/pubmed/27322543	Meta-analysis of 375,000 individuals identifies 38 susceptibility loci for migraine.
rs7522520	1	73829223	rs1923217	Neuropsychiatric disorders	19,099 European ancestry attention deficit hyperactivity disorder cases, 18,381 European ancestry autism spectrum disorder cases, 20,352 European ancestry bipolar disorder cases, 170,756 European ancestry major depressive disorder cases, 33,640 European ancestry schizophrenia cases, 466,420 European ancestry controls	NA	1p31.1	NR	LINC01360 - NA	1923217	intergenic_variant	NR	2e-12	11.699		7.027	NR z score decrease	NR [NR]	N	33479212	Yao X	2021-01-21	Transl Psychiatry	www.ncbi.nlm.nih.gov/pubmed/33479212	Integrative analysis of genome-wide association studies identifies novel loci associated with neuropsychiatric disorders.
rs7522520	1	73749283	rs11210195	Schizophrenia	7,699 Chinese ancestry cases, 35,476 European ancestry cases, 18,327 Chinese ancestry controls, 46,839 European ancestry controls	4,384 Chinese ancestry cases, 5,770 Chinese ancestry controls	1p31.1	LRRIQ3	RN7SKP19 - LINC01360	11210195	intergenic_variant	NR	2e-09	8.69897		1.06045	[1.04-1.08]	Affymetrix, Illumina [up to 5107227] (imputed)	N	28991256	Li Z	2017-10-09	Nat Genet	www.ncbi.nlm.nih.gov/pubmed/28991256	Genome-wide association analysis identifies 30 new susceptibility loci for schizophrenia.
rs7522520	1	73749283	rs11210195	Schizophrenia	14,023 East Asian ancestry cases, 33,640 European ancestry cases, 31,505 East Asian ancestry controls, 43,456 European ancestry controls	NA	1p31.1	KRT8P21	RN7SKP19 - LINC01360	11210195	intergenic_variant	NR	2e-09	8.69897		1.05932	[1.04-1.08]	Illumina [6627481] (imputed)	N	30285260	Ikeda M	2018-10-03	Schizophr Bull	www.ncbi.nlm.nih.gov/pubmed/30285260	Genome-Wide Association Study Detected Novel Susceptibility Genes for Schizophrenia and Shared Trans-Populations/Diseases Genetic Effect.
rs7522520	1	73755783	rs10890030	Schizophrenia (MTAG)	at least 33,640 European ancestry cases, at least 43,456 European ancestry controls	NA	1p31.1	NR	RN7SKP19 - LINC01360	10890030	intergenic_variant	0.4533	6e-11	10.2218		0.0715007	[0.05-0.093] unit decrease	NR [NR]	N	33479212	Yao X	2021-01-21	Transl Psychiatry	www.ncbi.nlm.nih.gov/pubmed/33479212	Integrative analysis of genome-wide association studies identifies novel loci associated with neuropsychiatric disorders.
rs7522520	1	73446245	rs4233093	Self-reported risk-taking behaviour	113,882 European ancestry cases, 322,354 European ancestry controls	NA	1p31.1	NEGR1		4233093	intergenic_variant	0.52	5e-09	8.30103		1.024	[1.016-1.032]	Affymetrix [7736308] (imputed)	N	30271922	Clifton EAD	2018-05-03	Commun Biol	www.ncbi.nlm.nih.gov/pubmed/30271922	Genome-wide association study for risk taking propensity indicates shared pathways with body mass index.
rs7522520	1	73446245	rs4233093	Self-reported risk-taking behaviour	83,677 British ancestry cases, 244,662 British ancestry controls	2,764 South Asian ancestry cases, 3,139 African Caribbean ancestry cases, 16,169 European ancestry cases, 3,866 mixed ancestry cases, 4,267 South Asian ancestry controls, 4,341 African Caribbean ancestry controls, 31,814 European ancestry controls, 5,988 mixed ancestry controls	1p31.1	NR		4233093	intergenic_variant	0.51	3e-08	7.52288		0.03	[0.02-0.04] unit increase	Affymetrix [NR] (imputed)	N	30181555	Strawbridge RJ	2018-09-04	Transl Psychiatry	www.ncbi.nlm.nih.gov/pubmed/30181555	Genetics of self-reported risk-taking behaviour, trans-ethnic consistency and relevance to brain gene expression.
rs7522520	1	73446245	rs4233093	Self-reported risk-taking behaviour	83,677 British ancestry cases, 244,662 British ancestry controls	2,764 South Asian ancestry cases, 3,139 African Caribbean ancestry cases, 16,169 European ancestry cases, 3,866 mixed ancestry cases, 4,267 South Asian ancestry controls, 4,341 African Caribbean ancestry controls, 31,814 European ancestry controls, 5,988 mixed ancestry controls	1p31.1	NR		4233093	intergenic_variant	0.51	3e-08	7.52288		0.03	[0.02-0.04] unit increase	Affymetrix [NR] (imputed)	N	30181555	Strawbridge RJ	2018-09-04	Transl Psychiatry	www.ncbi.nlm.nih.gov/pubmed/30181555	Genetics of self-reported risk-taking behaviour, trans-ethnic consistency and relevance to brain gene expression.
rs7522520	1	73715233	rs11210187	Sunburns	approximately 344,000 European ancestry individuals	NA	1p31.1		RN7SKP19 - LINC01360	11210187	intergenic_variant	NR	4e-11	10.3979		NA		NR [~ 8900000] (imputed)	N	30595370	Kichaev G	2018-12-27	Am J Hum Genet	www.ncbi.nlm.nih.gov/pubmed/30595370	Leveraging Polygenic Functional Enrichment to Improve GWAS Power.
rs7522520	1	73758117	rs7523829	Well-being spectrum (multivariate analysis)	2,083,151 European ancestry individuals	287,239 European ancestry individuals	1p31.1	NR	NA - LINC01360	7523829	intergenic_variant	0.485316	7e-10	9.1549		0.00566142	[0.0039-0.0075] unit increase	NR [NR]	N	30643256	Baselmans BML	2019-01-14	Nat Genet	www.ncbi.nlm.nih.gov/pubmed/30643256	Multivariate genome-wide analyses of the well-being spectrum.
Chromosome 5 LD block (rs2937573)
rs2937573	5	166465008	rs2937582	Adolescent idiopathic scoliosis	196 cases, 303 controls	NA	5q34	NR		2937582	intergenic_variant	NR	1e-30	30		NA		Affymetrix [NR]	N	30019117	Liu J	2018-07-17	Hum Genet	www.ncbi.nlm.nih.gov/pubmed/30019117	The coexistence of copy number variations (CNVs) and single nucleotide polymorphisms (SNPs) at a locus can result in distorted calculations of the significance in associating SNPs to disease.
NOTE. This table represents the output of the FUMA annotation analysis for independent significant SNPs rs7522520 and rs2937573. SNPs within the LD block of each SNP (r^2 cutoff at 0.6) are identified and a lookup in GWAS catalog performed. For each article, the strongest association within this region is selected ('catalogued SNP') and the reported effects, trait, reported gene, sample sizes, an…

## Sheet: S4 FUMA results CADD
Table S4. FUMA results: CADD scores (deleteriousness score) for SNPs in LD with the two regional top SNPs on chromosomes 1 and 5.
uniqID	rsID	chr	pos	non_effect_allele	effect_allele	MAF	gwasP*	beta	se	r2	GenomicLocus	nearestGene	dist	func	CADD
Chromosome 1 LD block (rs7522520)
1:73325979:C:T	rs4650158	1	73325979	T	C	0.4732	NA	NA	NA	0.617792	1	RP4-660H19.1	0	ncRNA_intronic	16.08
1:73408437:A:G	rs7536364	1	73408437	G	A	0.4294	0.00014666	0.0523897	0.013806	0.628455	1	RP4-660H19.1	43613	intergenic	18.86
1:73498942:C:G	rs4592217	1	73498942	G	C	0.4453	NA	NA	NA	0.739276	1	KRT8P21	71532	intergenic	17.05
1:73531160:C:G	rs9919151	1	73531160	C	G	0.4076	NA	NA	NA	0.727984	1	KRT8P21	39314	intergenic	17.22
1:73558100:A:T	rs10890006	1	73558100	T	A	0.4165	NA	NA	NA	0.752118	1	KRT8P21	12374	intergenic	13.12
1:73558512:A:C	rs4358996	1	73558512	C	A	0.4165	NA	NA	NA	0.752118	1	KRT8P21	11962	intergenic	13.18
1:73598783:C:T	rs6681999	1	73598783	T	C	0.4324	NA	NA	NA	0.730558	1	KRT8P21	26817	intergenic	13.85
1:73611050:A:C	rs11590930	1	73611050	C	A	0.4443	NA	NA	NA	0.754511	1	KRT8P21	39084	intergenic	14.41
1:73615569:T:TA	rs34487307	1	73615569	TA	T	0.4443	NA	NA	NA	0.754511	1	RN7SKP19	41717	intergenic	15.38
1:73624464:A:C	rs61767506	1	73624464	A	C	0.4563	NA	NA	NA	0.709686	1	RN7SKP19	32822	intergenic	17.04
1:73631558:A:C	rs6674333	1	73631558	A	C	0.4563	NA	NA	NA	0.709686	1	RN7SKP19	25728	intergenic	16.03
1:73644670:C:T	rs4592219	1	73644670	T	C	0.4573	NA	NA	NA	0.713678	1	RN7SKP19	12616	intergenic	14.54
1:73644787:A:C	rs4503305	1	73644787	A	C	0.4573	NA	NA	NA	0.713678	1	RN7SKP19	12499	intergenic	19.1
1:73644897:C:T	rs10890016	1	73644897	T	C	0.4443	NA	NA	NA	0.684793	1	RN7SKP19	12389	intergenic	14.16
1:73652349:A:G	rs4649981	1	73652349	A	G	0.4791	NA	NA	NA	0.936614	1	RN7SKP19	4937	intergenic	15.73
Chromosome 5 LD block (rs2937573)
5:166436167:T:TG	rs144811518	5	166436167	TG	T	0.4672	NA	NA	NA	0.68415	2	CTB-7E3.1	82791	intergenic	13.03
5:166436936:C:T	rs2221263	5	166436936	T	C	0.4205	NA	NA	NA	0.844643	2	CTB-7E3.1	83560	intergenic	16.23
5:166459845:A:C	rs7728595	5	166459845	C	A	0.4175	4.81341e-29	-0.14019	0.0125612	0.70851	2	CTC-264O10.2	83477	intergenic	15.69
5:166467848:C:G	rs2047737	5	166467848	C	G	0.4672	NA	NA	NA	0.972792	2	CTC-264O10.2	75474	intergenic	13.14
5:166468862:C:G	rs34923989	5	166468862	C	G	0.4573	NA	NA	NA	0.745951	2	CTC-264O10.2	74460	intergenic	18.56
5:166478393:C:G	rs6892667	5	166478393	C	G	0.4622	NA	NA	NA	0.954491	2	CTC-264O10.2	64929	intergenic	19.91
5:166479426:C:T	rs7736790	5	166479426	C	T	0.4901	NA	NA	NA	0.791409	2	CTC-264O10.2	63896	intergenic	17.42
5:166496257:A:G	rs11134446	5	166496257	A	G	0.4245	NA	NA	NA	0.938081	2	CTC-264O10.2	47065	intergenic	15.62
5:166498325:A:G	rs10072080	5	166498325	A	G	0.4254	NA	NA	NA	0.934544	2	CTC-264O10.2	44997	intergenic	19.89
5:166517079:A:G	rs2077687	5	166517079	G	A	0.4801	NA	NA	NA	0.889503	2	CTC-264O10.2	26243	intergenic	16.84
5:166517892:G:GC	rs11448672	5	166517892	GC	G	0.4811	NA	NA	NA	0.885818	2	CTC-264O10.2	25430	intergenic	16.67
5:166524508:A:G	rs2961660	5	166524508	G	A	0.4175	NA	NA	NA	0.911519	2	CTC-264O10.2	18814	intergenic	14.35
5:166542621:A:G	rs2915858	5	166542621	G	A	0.3907	8.88414e-18	0.108239	0.0126299	0.654902	2	CTC-264O10.2	701	downstream	15.36
5:166548420:G:T	rs2915860	5	166548420	G	T	0.2266	1.27563e-11	-0.100107	0.0147242	1	2	CTC-264O10.2	1829	intergenic	16.79
Note. LD block was defined as all SNPs in the refernce dataset with LD r^2>0.60 . *NA means SNP was not included in the original GWAS.
